# Supplementary material for: Extracellular Vesicles From Sporothrix brasiliensis Are an Important Virulence Factor That Induce an Increase in Fungal Burden in Experimental Sporotrichosis
Source: Front Microbiol. 2018 Oct 2;9:2286. doi: 10.3389/fmicb.2018.02286 (PMC6176056; doi:10.3389/fmicb.2018.02286)
Supplement: Supplementary file 1 [file Table_1.XLSX]

## Sheet: Table S1
Table S1. Proteins found in S. brasiliensis and S. schenckii extracellular vesicles
Extracellular vesicle from	Protein hit number	Protein accession number	Protein description	Homology	Gene	Protein score	Protein mass	Charge (z)	Peptide delta	Peptide score	Peptide expect	Peptide sequence	Predicted GO molecular function	Predicted GO biological process	Predicted GO cellular component
S. brasiliensis	1	A0A0C2EUU9|A0A0C2EUU9_9PEZI	Extracellular cell wall glucanase	-	SPBR_00668	107	40782	2	0.0159	106.97	1.9e-010	LGTWDAGGASQPDGTAEWAGGR	hydrolase activity	carbohydrate metabolic process; cell wall organization	cell wall
S. brasiliensis	2	A0A0C2ESX0|A0A0C2ESX0_9PEZI	Uncharacterized protein	-	SPBR_06707	104	83798	2	0.0187	103.80	5.9e-010	GDGVTDDTAAINNAISSGGR	None predicted	None predicted	None predicted
S. brasiliensis	3	A0A0C2IR04|A0A0C2IR04_9PEZI	Heat shock 70kDa protein 1/8	-	SPBR_01381	65	67962	2	0.0111	44.56	0.00038	DAGLIAGLNVLR	ATP binding	Stress response	None predicted
S. brasiliensis	3	A0A0C2IR04|A0A0C2IR04_9PEZI	Heat shock 70kDa protein 1/8	-	SPBR_01381	65	67962	2	-0.0056	39.84	0.0016	NQVAMNPQNTVFDAK	ATP binding	Stress response	None predicted
S. brasiliensis	4	A0A0C2JBE1|A0A0C2JBE1_9PEZI	Heat shock 70kDa protein 5	-	SPBR_05650	45	72781	2	0.0111	45	0.00038	KDAGIIAGLNVLRI	ATP binding	Stress response	None predicted
S. brasiliensis	5	A0A0F2M5W6|A0A0F2M5W6_SPOSC	Histone demethylase JARID1	Sporothrix schenckii 1099-18	SPSK_08278	36	201403	2	0.0161	36.48	0.0045	NMGNTLTRLPYVDK	None predicted	DNA binding	nucleus
S. brasiliensis	6	A0A0C2IWD4|A0A0C2IWD4_9PEZI	Histone demethylase JARID1	-	SPBR_01187	36	197313	2	0.0050	16.27	0.024	DNNGDPR	None predicted	DNA binding	nucleus
S. brasiliensis	6	A0A0C2IWD4|A0A0C2IWD4_9PEZI	Histone demethylase JARID1	-	SPBR_01187	36	197313	2	0.0161	36.48	0.0045	NMGNTLTRLPYVDK	None predicted	DNA binding	nucleus
S. brasiliensis	7	A0A0F2LWK4|A0A0F2LWK4_SPOSC	Uncharacterized protein	Sporothrix schenckii 1099-18	SPSK_04850	36	124667	2	-0.0040	36.15	0.0016	EGAQPR	None predicted	None predicted	None predicted
S. brasiliensis	8	A0A0F2LS12|A0A0F2LS12_SPOSC	MFS quinate transporter	Sporothrix schenckii 1099-18	SPSK_05226	34	53934	2	-0.0024	34.27	0.0097	KNTGVR	transporter activity; transmembrane transporter activity	transmembrane transport	membrane; integral component of membrane
S. brasiliensis	9	A0A167PG61|A0A167PG61_9PEZI	NADH-ubiquinone oxidoreductase	Sporothrix insectorum RCEF 264	SPI_07629	34	35464	2	-0.0064	29.87	0.036	AGDGTVR	None predicted	None predicted	None predicted
S. brasiliensis	9	A0A167PG61|A0A167PG61_9PEZI	NADH-ubiquinone oxidoreductase	Sporothrix insectorum RCEF 264	SPI_07629	34	35464	2	-0.0053	31.52	0.024	AGDGTVR	None predicted	None predicted	None predicted
S. brasiliensis	9	A0A167PG61|A0A167PG61_9PEZI	NADH-ubiquinone oxidoreductase	Sporothrix insectorum RCEF 264	SPI_07629	34	35464	2	-0.0030	26.95	0.044	AGDGTVR	None predicted	None predicted	None predicted
S. brasiliensis	10	A0A0C2IBZ9|A0A0C2IBZ9_9PEZI	Chromatin-remodeling complex	-	SPBR_08100	33	129913	2	-0.0043	32.54	0.0037	APRAPK	nucleic acid binding ; ATP binding; nucleosome binding; hydrolase activity	ATP-dependent chromatin remodeling	nucleus
S. brasiliensis	11	A0A0C2JD25|A0A0C2JD25_9PEZI	Peptidyl-prolyl cis-trans isomerase	-	SPBR_03853	32	20753	2	0.0067	31.58	0.0066	SPKPTITGAGVL	protein folding; protein peptidyl-prolyl isomerization	peptidyl-prolyl cis-trans isomerase activity	None predicted
S. brasiliensis	12	A0A167QBW0|A0A167QBW0_9PEZI	Dead deah box DNA helicase	Sporothrix insectorum RCEF 264	SPI_07151	31	115542	2	-0.0007	30.74	0.011	QRSEEPK	nucleic acid binding ; ATP binding; helicase activity	None predicted	None predicted
S. brasiliensis	13	A0A167SRW3|A0A167SRW3_9PEZI	ATP-dependent RNA helicase MAK5	Sporothrix insectorum RCEF 264	SPI_06071	31	91052	2	-0.0043	30.68	0.032	KDGNGK	None predicted	nucleic acid binding ; ATP binding	None predicted
S. brasiliensis	14	A0A168A9B3|A0A168A9B3_9PEZI	Transcription initiation factor iif subunit	Sporothrix insectorum RCEF 264	SPI_00621	31	81101	2	-0.0053	30.65	0.0098	AGSPNSR	transcription initiation from RNA polymerase II promoter	None predicted	None predicted
S. brasiliensis	15	U7PZY9|U7PZY9_SPOS1	Uncharacterized protein	Sporothrix schenckii 58251	HMPREF1624_03395	30	6881	2	-0.0034	26.31	0.022	QAAADAR	None predicted	None predicted	None predicted
S. brasiliensis	15	U7PZY9|U7PZY9_SPOS1	Uncharacterized protein	Sporothrix schenckii 58251	HMPREF1624_03395	30	6881	2	-0.0008	26.07	0.024	QAAADAR	None predicted	None predicted	None predicted
S. brasiliensis	16	A0A0C2FPQ0|A0A0C2FPQ0_9PEZI	DNA ligase	-	SPBR_02328	30	101824	2	-0.0034	30.31	0.021	ESGELR	ATP binding; DNA binding; DNA ligase (ATP) activity	DNA biosynthetic process; DNA ligation involved in DNA repair; DNA recombination; DNA replication	None predicted
S. brasiliensis	17	A0A0C2EQA5|A0A0C2EQA5_9PEZI	Uncharacterized protein	-	SPBR_07656	30	29056	3	0.0161	30.27	0.0045	GGSGGSSAGASANANANANANAGGK	None predicted	None predicted	None predicted
S. brasiliensis	18	A0A167Z3E1|A0A167Z3E1_9PEZI	Exosome complex subunit	Sporothrix insectorum RCEF 264	SPI_01609	30	24335	4	0.0286	30.09	0.0093	PGDIISLGDQANYYLSTASNTLGVVMATSEAGNPMYPVSWK	RNA binding	exosome (RNase complex)	None predicted
S. brasiliensis	19	A0A167PQW0|A0A167PQW0_9PEZI	C6 zinc finger domain containing protein	Sporothrix insectorum RCEF 264	SPI_07313	30	146931	2	0.0023	29.95	0.0063	DAGADAAAR	DNA binding; RNA polymerase; zinc ion binding	transcription, DNA-templated	nucleus
S. brasiliensis	20	A0A0C2ISA2|A0A0C2ISA2_9PEZI	4-hydroxyphenylpyruvate dioxygenase	-	SPBR_07510	29	40364	2	-0.0008	29.43	0.013	LRTTVPR	dioxygenase activity	None predicted	None predicted
S. brasiliensis	21	A0A0C2F8T3|A0A0C2F8T3_9PEZI	Uncharacterized protein	-	SPBR_04699	29	85353	2	0.0023	29	0.008	RQGEAQERA	None predicted	None predicted	None predicted
S. brasiliensis	22	A0A0F2MDT4|A0A0F2MDT4_SPOSC	Uncharacterized protein	Sporothrix schenckii 1099-18	SPSK_01385	29	138048	2	0.0060	25.16	0.025	MVLEHGR	None predicted	None predicted	None predicted
S. brasiliensis	22	A0A0F2MDT4|A0A0F2MDT4_SPOSC	Uncharacterized protein	Sporothrix schenckii 1099-18	SPSK_01385	29	138048	2	0.0065	25.62	0.022	MVLEHGR	None predicted	None predicted	None predicted
S. brasiliensis	23	A0A0F2M3A6|A0A0F2M3A6_SPOSC	Transformation/transcription domain-associated protein	Sporothrix schenckii 1099-18	SPSK_03836	28	467250	2	-0.0058	28.14	0.025	IYEDPK	kinase activity	histone acetylation	nucleus
S. brasiliensis	24	A0A167RHC1|A0A167RHC1_9PEZI	Uncharacterized protein	Sporothrix insectorum RCEF 264	SPI_06669	28	45673	3	-0.0020	28.12	0.024	KEQTGAGPNK	None predicted	None predicted	None predicted
S. brasiliensis	25	A0A0F2LTW5|A0A0F2LTW5_SPOSC	Uncharacterized protein	Sporothrix schenckii 1099-18	SPSK_04873	28	116721	3	-0.0093	28.10	0.026	MPPSASKPR	None predicted	None predicted	None predicted
S. brasiliensis	26	A0A0C2J1K5|A0A0C2J1K5_9PEZI	26S proteasome regulatory subunit T5	-	SPBR_02669	27	52727	2	-0.0024	27.49	0.024	EDKDEK	ATP binding; proteasome-activating ATPase activity	protein catabolic process	cytoplasm
S. brasiliensis	27	A0A0F2MJ51|A0A0F2MJ51_SPOSC	Mediator of RNA polymerase II transcription subunit 17	Sporothrix schenckii 1099-18	MED17	27	96997	2	-0.0015	27.00	0.0061	LIEHK	transcription cofactor activity	transcription	nucleus
S. brasiliensis	28	A0A167TDZ5|A0A167TDZ5_9PEZI	Uncharacterized protein	Sporothrix insectorum RCEF 264	SPI_05630	27	95569	2	-0.0001	26.87	0.016	DIPEAPK	None predicted	None predicted	None predicted
S. brasiliensis	29	A0A0C2IP79|A0A0C2IP79_9PEZI	Kinesin-like protein	-	SPBR_00250	27	85354	2	0.0032	26.83	0.04	EGSNINK	microtubule motor activity; microtubule binding; ATP binding	microtubule-based movement	microtubule
S. brasiliensis	30	A0A162MB66|A0A162MB66_9PEZI	Uncharacterized protein	Sporothrix insectorum RCEF 264	SPI_09357	27	109222	2	0.0033	26.82	0.029	NLPQGPSR	None predicted	None predicted	None predicted
S. brasiliensis	31	A0A167U582|A0A167U582_9PEZI	Serine/threonine-protein kinase psk1	Sporothrix insectorum RCEF 264	SPI_05280	26	35981	2	0.0093	26.49	0.0096	TADAGADGDR	dihydroneopterin aldolase activity	folic acid-containing compound metabolic process	None predicted
S. brasiliensis	32	A0A0F2M076|A0A0F2M076_SPOSC	Uncharacterized protein	Sporothrix schenckii 1099-18	SPSK_03763	26	11258	2	0.0032	26	0.043	KEGGKEGGKE	None predicted	None predicted	None predicted
S. brasiliensis	33	A0A167ML80|A0A167ML80_9PEZI	Nuclear protein	Sporothrix insectorum RCEF 264	SPI_08739	26	105332	2	-0.0053	26.47	0.031	QPPPPK	RNA binding	None predicted	None predicted
S. brasiliensis	34	A0A162JBU0|A0A162JBU0_9PEZI	MIT domain containing protein	Sporothrix insectorum RCEF 264	SPI_01238	26	165795	2	-0.0084	26.10	0.031	NSVTDGGPK	None predicted	None predicted	None predicted
S. brasiliensis	35	A0A0C2FM31|A0A0C2FM31_9PEZI	Uncharacterized protein	-	SPBR_02523	26	74940	3	-0.0060	26.09	0.015	LMAYANK	None predicted	None predicted	None predicted
S. brasiliensis	36	A0A0C2JCS7|A0A0C2JCS7_9PEZI	Replication factor C subunit 1	-	SPBR_03570	26	121703	2	0.0060	26.09	0.044	LPKMR	DNA binding	DNA repair; DNA replication	nucleus
S. brasiliensis	37	A0A0C2J4G9|A0A0C2J4G9_9PEZI	Transcription factor	-	SPBR_05910	26	51650	2	-0.0015	25.54	0.0038	GRLIPPK	None predicted	None predicted	None predicted
S. brasiliensis	38	A0A167Z7D1|A0A167Z7D1_9PEZI	Translation elongation/initiation factor/Ribosomal, beta-barrel	Sporothrix insectorum RCEF 264	SPI_01759	25	45826	2	-0.0081	25.28	0.03	AKNPRSHR	structural constituent of ribosome	translation	ribosome
S. brasiliensis	39	A0A0C2IJI7|A0A0C2IJI7_9PEZI	Protein-serine/threonineeeee kinase	-	SPBR_04750	25	78100	2	0.0049	24.72	0.016	QSEMEQK	protein kinase activity; ATP binding	protein phosphorylation	None predicted
S. brasiliensis	40	A0A167TYX7|A0A167TYX7_9PEZI	Chromatin remodeling complex subunit	Sporothrix insectorum RCEF 264	SPI_05116	25	125636	2	-0.0004	24.70	0.037	EQQREQQK	nucleic acid binding	regulation of transcription	nucleus
S. brasiliensis	41	A0A0C2F2K8|A0A0C2F2K8_9PEZI	Uncharacterized protein	-	SPBR_02754	24	49736	2	0.0132	24.33	0.043	DIDKSLESQHAALLK	None predicted	None predicted	None predicted
S. brasiliensis	42	U7PMK6|U7PMK6_SPOS1	Uncharacterized protein	Sporothrix schenckii 58251	HMPREF1624_07484	24	10613	2	0.0041	23.67	0.038	MLGGGPK	None predicted	None predicted	None predicted
S. brasiliensis	43	A0A0F2MJ55|A0A0F2MJ55_SPOSC	Transcriptional corepressor of histone	Sporothrix schenckii 1099-18	SPSK_06846	23	272732	2	0.0026	23.31	0.015	DAGNDAGNGAK	DNA replication-independent nucleosome assembly	None predicted	None predicted
S. brasiliensis	44	A0A0C2J1D8|A0A0C2J1D8_9PEZI	Bzip transcription factor	-	SPBR_02434	23	80395	3	-0.0011	23.29	0.049	AAGADAPVR	DNA-binding transcription factor activity	regulation of transcription	nucleus
S. brasiliensis	45	A0A0C2J5I1|A0A0C2J5I1_9PEZI	WD repeat protein	-	SPBR_02708	23	55766	2	0.0095	23.23	0.046	TAAAGATMTADTR	protein binding	None predicted	None predicted
S. brasiliensis	46	A0A167UI30|A0A167UI30_9PEZI	40S ribosomal protein S4	Sporothrix insectorum RCEF 264	SPI_04456	23	29510	2	-0.0022	23.13	0.026	RRTIASH	structural constituent of ribosome	translation	ribosome
S. brasiliensis	47	A0A0F2MKP1|A0A0F2MKP1_SPOSC	Aromatic ring-opening dioxygenase LigB subunit	Sporothrix schenckii 1099-18	SPSK_06495	23	33260	2	-0.0024	22.92	0.039	APPGPIAAK	oxidoreductase activity; metal binding	cellular aromatic compound metabolic process; oxidation-reduction process	None predicted
S. brasiliensis	48	A0A0F2M8Z1|A0A0F2M8Z1_SPOSC	Uncharacterized protein	Sporothrix schenckii 1099-18	SPSK_02792	23	11195	2	0.0060	23	0.045	-MHANLQKK	None predicted	None predicted	None predicted
S. brasiliensis	49	A0A0C2IN86|A0A0C2IN86_9PEZI	DNA excision repair protein ERCC-6	-	SPBR_00077	22	138952	2	-0.0016	22.26	0.034	QAGEEAGR	ATP binding	None predicted	None predicted
S. brasiliensis	50	A0A0F2M8Z9|A0A0F2M8Z9_SPOSC	Peptidyl-prolyl cis-trans isomerase-like 2	Sporothrix schenckii 1099-18	SPSK_02363	22	66379	2	0.0023	22	0.037	RDAGADVNRS	peptidyl-prolyl cis-trans isomerase activity; ubiquitin-protein transferase activity	protein folding	None predicted
S. brasiliensis	51	A0A0C2FSY1|A0A0C2FSY1_9PEZI	Polyadenylate-binding protein	-	SPBR_05674	22	81778	2	0.0002	18.89	0.024	FEEMK	RNA binding	None predicted	cytoplasm
S. brasiliensis	51	A0A0C2FSY1|A0A0C2FSY1_9PEZI	Polyadenylate-binding protein	-	SPBR_05674	22	81778	2	0.0018	17.92	0.03	FEEMK	RNA binding	None predicted	cytoplasm
S. brasiliensis	52	A0A0C2J4N8|A0A0C2J4N8_9PEZI	tRNA (guanine-N(7)-)-methyltransferase non-catalytic subunit TRM82	-	TRM82	22	63052	2	0.0043	21.77	0.044	EGELPK	methyltransferase activity	tRNA methylation	nucleus
S. brasiliensis	53	A0A167NIH7|A0A167NIH7_9PEZI	Golgin subfamily A member 7/ERF4	Sporothrix insectorum RCEF 264	SPI_08273	22	88149	2	-0.0048	21.53	0.045	QSSSSSGK	None predicted	None predicted	None predicted
S. brasiliensis	54	A0A0C2JBI9|A0A0C2JBI9_9PEZI	Iq calmodulin-binding protein motif protein	-	SPBR_05682	22	81793	2	0.0058	21.51	0.018	ISAAGLIKIR	protein binding	None predicted	None predicted
S. brasiliensis	55	A0A167R8M1|A0A167R8M1_9PEZI	Developmental regulator	Sporothrix insectorum RCEF 264	SPI_06442	21	85583	2	0.0012	21.09	0.035	MAAGTCWGNVR	None predicted	intracellular signal transduction	None predicted
S. brasiliensis	56	A0A167QCK4|A0A167QCK4_9PEZI	Alpha-mannosyltransferase	Sporothrix insectorum RCEF 264	SPI_07173	21	101419	2	-0.0021	20.86	0.045	EVPAPR	DNA binding; transferase activity; nuclease activity	DNA repair	nucleus
S. brasiliensis	57	A0A0C2EZU9|A0A0C2EZU9_9PEZI	Uncharacterized protein	-	SPBR_02370	20	90138	2	-0.0046	20.41	0.017	KGGPR	None predicted	None predicted	None predicted
S. brasiliensis	58	A0A167XT25|A0A167XT25_9PEZI	Vacuolar assembly protein	Sporothrix insectorum RCEF 264	SPI_02143	18	150958	2	0.0049	18.07	0.036	GDASDGDDGAKTR	protein binding	intracellular protein transport; vesicle-mediated transport	None predicted
S. brasiliensis	59	A0A167W525|A0A167W525_9PEZI	Phosphoglycerate mutase family protein	Sporothrix insectorum RCEF 264	SPI_03511	18	27697	2	-0.0062	17.80	0.042	DGCPGGESPADVTAR	phosphatase activity	ribose phosphate biosynthesis	None predicted
S. brasiliensis	60	A0A0C2ELP9|A0A0C2ELP9_9PEZI	Glucose-methanol-choline (Gmc) oxidoreductase	-	SPBR_04879	17	63682	6	-0.0274	17.26	0.028	LLMLSGIGPKDQLKQHGISVVVDSPNVGQNLLDHPAVPFVLR	oxidoreductase activity	oxidation-reduction process	None predicted
S. brasiliensis	61	A0A162ML80|A0A162ML80_9PEZI	Heterokaryon incompatibility	Sporothrix insectorum RCEF 264	SPI_03783	17	73994	2	-0.0046	16.87	0.048	SPIILNPK	None predicted	None predicted	None predicted
S. brasiliensis	62	A0A0C2IVY9|A0A0C2IVY9_9PEZI	Histone H2B	-	SPBR_07900	16	14848	2	0.0069	16.34	0.027	LILPGELAK	DNA binding; protein heterodimerization activity	None predicted	nucleus
S. brasiliensis	63	A0A0F2MDA4|A0A0F2MDA4_SPOSC	Uncharacterized protein	-	SPSK_06990	13	86271	2	-0.0052	13.33	0.046	MDHGAPSR	None predicted	None predicted	None predicted
S. schenckii	1	A0A0F2LYD7|A0A0F2LYD7_SPOSC	Uncharacterized protein	-	SPSK_00711	113	83717	2	0.0155	113.42	6.2e-011	GDGVTDDTAAINNAISSGGR	None predicted	None predicted	None predicted
S. schenckii	2	A0A0F2MB59|A0A0F2MB59_SPOSC	Heat shock 70kDa protein 1/8	-	SPSK_08625	60	69491	2	0.0092	59.97	1.6e-005	IINEPTAAAIAYGLDK	ATP binding	Stress response	None predicted
S. schenckii	3	A0A0F2M8A9|A0A0F2M8A9_SPOSC	Nucleoside diphosphate kinase	-	SPSK_09346	42	27598	2	0.0099	42.31	0.00045	VLLGATNPLNSQPGTIR	nucleoside diphosphate kinase activity	nucleoside diphosphate phosphorylation	None predicted
S. schenckii	4	A0A0F2M6X5|A0A0F2M6X5_SPOSC	Glyceraldehyde-3-phosphate dehydrogenase	-	SPSK_00294	35	35979	2	0.0088	35.20	0.0034	DPAAIPWK	oxidoreductase activity	glucose metabolic process; oxidation-reduction process	None predicted
S. schenckii	5	A0A0F2MC95|A0A0F2MC95_SPOSC	Uncharacterized protein	-	SPSK_01927	34	30713	2	-0.0073	34.11	0.0024	EPECTGITQDK	None predicted	None predicted	None predicted
S. schenckii	6	A0A0F2LTI7|A0A0F2LTI7_SPOSC	Small subunit ribosomal protein S17e	-	SPSK_05625	33	17087	3	0.0176	32.67	0.005	HLGFDAIPVNVIPVTQVQTAER	structural constituent of ribosome	translation	ribosome
S. schenckii	7	A0A0F2M1C6|A0A0F2M1C6_SPOSC	Transcription factor	-	SPSK_04261	32	52605	2	0.0002	25.06	0.0042	GRLIPPK	None predicted	None predicted	None predicted
S. schenckii	7	A0A0F2M1C6|A0A0F2M1C6_SPOSC	Transcription factor	-	SPSK_04261	32	52605	2	0.0004	20.97	0.011	GRLIPPK	None predicted	None predicted	None predicted
S. schenckii	8	A0A0F2M728|A0A0F2M728_SPOSC	3-phosphoinositide dependent protein kinase-1	-	SPSK_08534	31	94643	2	-0.0005	31.12	0.031	GAAVSVR	protein kinase activity	protein phosphorylation	None predicted
S. schenckii	9	A0A0C2EZG0|A0A0C2EZG0_9PEZI	WD repeat protein	Sporothrix brasiliensis 5110	SPBR_01216	31	148294	2	-0.0056	30.61	0.023	VGSVDTK	protein binding	None predicted	None predicted
S. schenckii	10	A0A0C2J7H4|A0A0C2J7H4_9PEZI	1-(5-phosphoribosyl)-5-[(5-phosphoribosylamino)methylideneamino] imidazole-4-carboxamide isomerase	Sporothrix brasiliensis 5110	SPBR_03107	29	31913	2	0.0024	28.93	0.0049	EDATGVDGGDK
S. schenckii	11	A0A0C2F350|A0A0C2F350_9PEZI	Metalloprotease m41	Sporothrix brasiliensis 5110	SPBR_04109	29	90116	2	-0.0030	28.65	0.015	EKDDEK	metallopeptidase activity	None predicted	None predicted
S. schenckii	12	A0A167QBW0|A0A167QBW0_9PEZI	Dead deah box DNA helicase	Sporothrix insectorum RCEF 264	SPI_07151	28	115542	2	-0.0051	27.92	0.021	QRSEEPK	ATP binding; nucleic acid binding; helicase activity	None predicted	None predicted
S. schenckii	13	A0A0F2MCU8|A0A0F2MCU8_SPOSC	Transcription initiation factor IIE subunit beta	-	SPSK_09610	28	34219	2	-0.0068	27.52	0.033	MAYPTAAPK	translation initiation factor activity	regulation of transcription	nucleus
S. schenckii	14	A0A0F2MHU2|A0A0F2MHU2_SPOSC	26S proteasome regulatory subunit T5	-	SPSK_07381	27	7979	4	0.0144	27.11	0.029	ATRVGDDSMAVGMATGGLAGDDGGVSAKIAR	proteasome-activating ATPase activity	protein catabolic process	cytoplasm
S. schenckii	15	A0A0C2FDY5|A0A0C2FDY5_9PEZI	Uncharacterized protein	Sporothrix brasiliensis 5110	SPBR_08025	27	10596	2	-0.0049	27.00	0.015	KGGKK	None predicted	None predicted	None predicted
S. schenckii	16	A0A0F2LW00|A0A0F2LW00_SPOSC	Translation initiation factor 5B	-	SPSK_00394	27	119949	2	-0.0124	26.65	0.029	RGGDGDVNIPRR	translation initiation factor activity	Protein biosynthesis	None predicted
S. schenckii	17	A0A0F2MK86|A0A0F2MK86_SPOSC	Uncharacterized protein	-	SPSK_10724	27	9069	2	-0.0124	26	0.027	RRGGDGDVNIPRRP	None predicted	None predicted	None predicted
S. schenckii	18	A0A0C2FNE8|A0A0C2FNE8_9PEZI	Uncharacterized protein	Sporothrix brasiliensis 5110	SPBR_03077	27	34275	2	0.0008	26.56	0.023	DKNAGNGGNK	None predicted	None predicted	None predicted
S. schenckii	19	A0A0F2M0U6|A0A0F2M0U6_SPOSC	Acetylserotonin methytransferase-like protein	-	SPSK_00713	26	82687	2	-0.0031	26	0.027	KEKDEDKM	transferase activity	None predicted	None predicted
S. schenckii	20	A0A0F2M4J9|A0A0F2M4J9_SPOSC	Chromatin-remodeling complex ATPase	-	SPSK_08370	26	129807	2	-0.0031	25.99	0.017	APRAPK	ATP binding ; hydrolase activity	chromatin remodeling	nucleus
S. schenckii	21	U7PZY9|U7PZY9_SPOS1	Uncharacterized protein	-	HMPREF1624_03395	25	6881	2	-0.0028	25.37	0.028	QAAADAR	None predicted	None predicted	None predicted
S. schenckii	22	A0A167UI30|A0A167UI30_9PEZI	40S ribosomal protein S4	Sporothrix insectorum RCEF 264	SPI_04456	25	29510	2	0.0002	24.98	0.02	RRTIASH	structural constituent of ribosome	translation	ribosome
S. schenckii	23	A0A0F2M1N5|A0A0F2M1N5_SPOSC	Ring zinc finger protein	-	SPSK_10503	25	189447	2	-0.0003	24.56	0.043	KDSTTK	metal binding	None predicted	None predicted
S. schenckii	24	A0A167XT25|A0A167XT25_9PEZI	Vacuolar assembly protein	Sporothrix insectorum RCEF 264	SPI_02143	24	150958	3	0.0101	24.48	0.012	GDASDGDDGAKTR	protein binding	intracellular protein transport; vesicle-mediated transport	None predicted
S. schenckii	25	A0A167NAI9|A0A167NAI9_9PEZI	Uncharacterized protein	Sporothrix insectorum RCEF 264	SPI_08419	23	113186	3	-0.0128	23.06	0.044	QTEPASALSGASPQSPTSGGGGGGGSGGGVSGGALAPPDAAEK	None predicted	None predicted	None predicted
S. schenckii	26	A0A0F2M9F8|A0A0F2M9F8_SPOSC	Uncharacterized protein	-	SPSK_09472	21	37288	3	0.0025	21.44	0.0072	RKPLVK	None predicted	None predicted	None predicted
S. schenckii	27	A0A0C2FVP0|A0A0C2FVP0_9PEZI	MICOS complex subunit	Sporothrix brasiliensis 5110	SPBR_03431	21	62292	2	0.0143	21.25	0.03	PGSGAGGGMHTGESDRGR	None predicted	cristae formation	mitochondrion
S. schenckii	28	A0A0F2LZ86|A0A0F2LZ86_SPOSC	Uncharacterized protein	-	SPSK_02970	21	126720	2	-0.0006	20.73	0.047	AVRVGQHK	None predicted	None predicted	None predicted
S. schenckii	29	A0A0C2IT92|A0A0C2IT92_9PEZI	Tetratricopeptide repeat protein 1 (TTC1)	Sporothrix brasiliensis 5110	SPBR_03007	20	35218	2	-0.0037	20.48	0.024	MAEDEAK	protein binding	None predicted	None predicted
S. schenckii	30	A0A167U1L1|A0A167U1L1_9PEZI	Bcs1-like protein	Sporothrix insectorum RCEF 264	SPI_05186	20	96712	2	-0.0040	20.10	0.046	GDAPKIVPK	ATP binding	mitochondrial respiratory chain complex III assembly	mitochondrion
S. schenckii	31	A0A162J6W8|A0A162J6W8_9PEZI	Uncharacterized protein	Sporothrix insectorum RCEF 264	SPI_03279	20	55068	2	0.0044	19.92	0.014	IKPAAKTPK	None predicted	None predicted	None predicted
S. schenckii	32	A0A0C2EQF9|A0A0C2EQF9_9PEZI	Uncharacterized protein	Sporothrix brasiliensis 5110	SPBR_06345	18	170719	5	-0.0279	18.08	0.016	AANHVAPSAAAPAQHAAQSPQSARDEDTAMSMDMDVDMDMDMTR	None predicted	None predicted	None predicted
S. schenckii	33	A0A167UI50|A0A167UI50_9PEZI	RNA-directed RNA polymerase	Sporothrix insectorum RCEF 264	SPI_04458	18	189761	2	-0.0030	17.93	0.016	TGTVRVRLVPPK	RNA polymerase activity	None predicted	None predicted
S. schenckii	34	A0A0F2M192|A0A0F2M192_SPOSC	Uncharacterized protein	-	SPSK_04195	18	59889	2	-0.0015	17.79	0.035	SPDEGDTK	None predicted	None predicted	None predicted
S. schenckii	35	A0A0F2M6R3|A0A0F2M6R3_SPOSC	Uncharacterized protein	-	SPSK_04281	18	48242	5	0.0136	17.61	0.033	LEFHSQPSAMYGDVSSNHGSFSSASGPVGSSYDAFTPVSMSGRSSPVGSQR	None predicted	None predicted	None predicted
S. schenckii	36	A0A0F2M3S4|A0A0F2M3S4_SPOSC	Uncharacterized protein	-	SPSK_09695	16	25302	2	-0.0040	16.36	0.025	GGNGNGGNGDGR	None predicted	None predicted	None predicted
S. schenckii	37	A0A0F2M4P0|A0A0F2M4P0_SPOSC	RNA binding protein Rnp24	-	SPSK_09255	16	49012	2	-0.0007	15.87	0.035	VLPAKPR	RNA binding	None predicted	None predicted
S. schenckii	38	A0A167TE96|A0A167TE96_9PEZI	Heat shock protein DNAj	Sporothrix insectorum RCEF 264	SPI_05641	16	48227	5	0.0172	15.62	0.038	QMYDQYGMAAFDPSRGGPGGDGGVDLNDMLAQMFGMNMGGGPGGPGGQR	ATP binding	Stress response	None predicted
S. schenckii	39	A0A167PSY1|A0A167PSY1_9PEZI	Transcription elongation factor 1 homolog	Sporothrix insectorum RCEF 264	SPI_07370	14	15450	2	0.0033	14.28	0.037	PMGPK	translation elongation factor activity	regulation of transcription	nucleus
S. schenckii	40	A0A167ZSB7|A0A167ZSB7_9PEZI	Ww domain protein	Sporothrix insectorum RCEF 264	SPI_00049	14	31367	5	-0.0425	14.13	0.039	QSGGGLGTAGGLALGVGGGLLGGMLLGEALDSGDGGGDGGGDYGGGDDGGGDGGGDF	protein binding	None predicted	None predicted
